# Supplementary material for: Genome-Wide Analysis of the Oat (Avena sativa) HSP90 Gene Family Reveals Its Identification, Evolution, and Response to Abiotic Stress
Source: Int J Mol Sci. 2024 Feb 15;25(4):2305. doi: 10.3390/ijms25042305 (PMC10889330; doi:10.3390/ijms25042305)
Supplement: Supplementary file 1 [file ijms-25-02305-s001.zip]

Archive with 10 entries (8 files):
- ijms-2805599-supplementary/
- ijms-2805599-supplementary/Supplementary data/
- ijms-2805599-supplementary/Supplementary data/Supplementary Figure S1.pdf
- ijms-2805599-supplementary/Supplementary data/Supplementary Figure S2.pdf
- ijms-2805599-supplementary/Supplementary data/Supplementary Figure S3.pdf
- ijms-2805599-supplementary/Supplementary data/Supplementary Table S1.xlsx
- ijms-2805599-supplementary/Supplementary data/Supplementary Table S2.xlsx
- ijms-2805599-supplementary/Supplementary data/Supplementary Table S3.xlsx
- ijms-2805599-supplementary/Supplementary data/Supplementary Table S4.xlsx
- ijms-2805599-supplementary/Supplementary data/Supplementary Table S5.xlsx
