# Supplementary material for: Genome-Wide Analysis of the Oat (Avena sativa) HSP90 Gene Family Reveals Its Identification, Evolution, and Response to Abiotic Stress
Source: Int J Mol Sci. 2024 Feb 15;25(4):2305. doi: 10.3390/ijms25042305 (PMC10889330; doi:10.3390/ijms25042305)
Supplement: Supplementary file 1 [file ijms-25-02305-s001.zip › ijms-2805599-supplementary/Supplementary data/Supplementary Table S1.xlsx]

## Sheet: A.longiglumis
Table S1. The inferred AsHSP90s orthologs inOryza sativa, Avena longiglumis, Brachypodium distachyon, and Avena insularis
ID	A. sativa	A. longiglumis
1	AsHSP90-8	AVLON.00030b.r1.2AG0092620
2	AsHSP90-9	AVLON.00030b.r1.2AG0092620
3	AsHSP90-9	AVLON.00030b.r1.2AG0092620
4	AsHSP90-19	AVLON.00030b.r1.4AG0355650
5	AsHSP90-20	AVLON.00030b.r1.4AG0355650
6	AsHSP90-18	AVLON.00030b.r1.4AG0355650
7	AsHSP90-13	AVLON.00030b.r1.5AG0409360
8	AsHSP90-16	AVLON.00030b.r1.5AG0443850
9	AsHSP90-5	AVLON.00030b.r1.5AG0445020
10	AsHSP90-14	AVLON.00030b.r1.5AG0443850
11	AsHSP90-6	AVLON.00030b.r1.5AG0445020
12	AsHSP90-17	AVLON.00030b.r1.5AG0409360
13	AsHSP90-15	AVLON.00030b.r1.5AG0443850
14	AsHSP90-4	AVLON.00030b.r1.7AG0557670
15	AsHSP90-10	AVLON.00030b.r1.7AG0566650
16	AsHSP90-2	AVLON.00030b.r1.7AG0557670
17	AsHSP90-12	AVLON.00030b.r1.7AG0566650
18	AsHSP90-3	AVLON.00030b.r1.7AG0557670
19	AsHSP90-11	AVLON.00030b.r1.7AG0566650

## Sheet: A. insularis
Table S1. The inferred AsHSP90s orthologs inOryza sativa, Avena longiglumis, Brachypodium distachyon, and Avena insularis
ID	A. sativa	A. insularis
1	AsHSP90-19	AVINS.00020b.r1.6CG0849630
2	AsHSP90-19	AVINS.00020b.r1.7DG1019800
3	AsHSP90-8	AVINS.00020b.r1.4CG0918350
4	AsHSP90-8	AVINS.00020b.r1.5DG0685830
5	AsHSP90-16	AVINS.00020b.r1.5CG0607830
6	AsHSP90-5	AVINS.00020b.r1.5CG0606560
7	AsHSP90-13	AVINS.00020b.r1.5CG0647150
8	AsHSP90-16	AVINS.00020b.r1.5DG0705790
9	AsHSP90-4	AVINS.00020b.r1.3CG0360160
10	AsHSP90-14	AVINS.00020b.r1.5CG0607830
11	AsHSP90-6	AVINS.00020b.r1.5CG0606560
12	AsHSP90-10	AVINS.00020b.r1.5CG0661660
13	AsHSP90-17	AVINS.00020b.r1.5CG0647150
14	AsHSP90-14	AVINS.00020b.r1.5DG0705790
15	AsHSP90-14	AVINS.00020b.r1.7DG1066320
16	AsHSP90-10	AVINS.00020b.r1.7DG1059260
17	AsHSP90-7	AVINS.00020b.r1.4CG0918350
18	AsHSP90-15	AVINS.00020b.r1.5CG0607830
19	AsHSP90-15	AVINS.00020b.r1.5DG0705790
20	AsHSP90-9	AVINS.00020b.r1.5DG0685830
21	AsHSP90-1	AVINS.00020b.r1.5DG0731530
22	AsHSP90-7	AVINS.00020b.r1.4CG0918350
23	AsHSP90-7	AVINS.00020b.r1.5DG0685830
24	AsHSP90-20	AVINS.00020b.r1.6CG0849630
25	AsHSP90-20	AVINS.00020b.r1.7DG1019800
26	AsHSP90-2	AVINS.00020b.r1.3CG0360160
27	AsHSP90-12	AVINS.00020b.r1.5CG0661660
28	AsHSP90-2	AVINS.00020b.r1.7DG1066320
29	AsHSP90-12	AVINS.00020b.r1.7DG1059260
30	AsHSP90-3	AVINS.00020b.r1.3CG0360160
31	AsHSP90-11	AVINS.00020b.r1.5CG0661660
32	AsHSP90-18	AVINS.00020b.r1.6CG0849630
33	AsHSP90-18	AVINS.00020b.r1.7DG1019800
34	AsHSP90-3	AVINS.00020b.r1.7DG1066320
35	AsHSP90-11	AVINS.00020b.r1.7DG1059260

## Sheet: B.distachyon
Table S1. The inferred AsHSP90s orthologs inOryza sativa, Avena longiglumis, Brachypodium distachyon, and Avena insularis
ID	A. sativa	B. distachyon
1	AsHSP90-20	Bradi1g30130
2	AsHSP90-4	Bradi3g39630
3	AsHSP90-10	Bradi3g38897
4	AsHSP90-2	Bradi3g39630
5	AsHSP90-12	Bradi3g38897
6	AsHSP90-3	Bradi3g39630
7	AsHSP90-11	Bradi3g38897
8	AsHSP90-16	Bradi4g32941
9	AsHSP90-13	Bradi4g06370
10	AsHSP90-14	Bradi4g32941
11	AsHSP90-17	Bradi4g06370
12	AsHSP90-15	Bradi4g32941
13	AsHSP90-8	Bradi5g02037
14	AsHSP90-9	Bradi5g02037
15	AsHSP90-9	Bradi5g02037

## Sheet: O.sativa
Table S1. The inferred AsHSP90s orthologs inOryza sativa, Avena longiglumis, Brachypodium distachyon, and Avena insularis
ID	A. sativa	O.sativa
1	AsHSP90-13	LOC_Os12g32986
2	AsHSP90-17	LOC_Os12g32986
3	AsHSP90-1	LOC_Os12g32986
4	AsHSP90-8	LOC_Os04g01740
5	AsHSP90-8	LOC_Os04g01740
6	AsHSP90-7	LOC_Os04g01740
7	AsHSP90-4	LOC_Os08g39140
8	AsHSP90-2	LOC_Os08g39140
9	AsHSP90-3	LOC_Os08g39140
10	AsHSP90-16	LOC_Os09g29840
11	AsHSP90-5	LOC_Os09g30418
12	AsHSP90-14	LOC_Os09g29840
13	AsHSP90-6	LOC_Os09g30418
14	AsHSP90-15	LOC_Os09g29840
15	AsHSP90-12	LOC_Os09g29840
