# Supplementary material for: Genome-Wide Analysis of the Oat (Avena sativa) HSP90 Gene Family Reveals Its Identification, Evolution, and Response to Abiotic Stress
Source: Int J Mol Sci. 2024 Feb 15;25(4):2305. doi: 10.3390/ijms25042305 (PMC10889330; doi:10.3390/ijms25042305)
Supplement: Supplementary file 1 [file ijms-25-02305-s001.zip › ijms-2805599-supplementary/Supplementary data/Supplementary Table S2.xlsx]

## Sheet: Avena insularis
Table S2 AsHSP90s orthologs in Avena insularis and Avena longiglumis
AsHSP90s orthologs in Avena insularis
Orthogroup	Avena insularis	loc	Avena sativa	loc
OG0000000	AVINS.00020b.r1.3CG0360160.1AVINS.00020b.r1.5CG0606560.1AVINS.00020b.r1.7DG1066320.1		AsHSP90-6 AsHSP90-4 AsHSP90-3
OG0000001	AVINS.00020b.r1.6CG0849630.1AVINS.00020b.r1.7DG1019800.1	chr6Cchr7D	AsHSP90-19 AsHSP90-20 AsHSP90-18	chr6Cchr7Dchr2A
OG0000002	AVINS.00020b.r1.4CG0918350.1AVINS.00020b.r1.5DG0685830.1		AsHSP90-7 AsHSP90-8
OG0000003	AVINS.00020b.r1.5CG0661660.1		AsHSP90-10
OG0000004	AVINS.00020b.r1.5CG0647150.1		AsHSP90-17
OG0000005	AVINS.00020b.r1.5CG0607830.1		AsHSP90-14
OG0000006	AVINS.00020b.r1.5DG0705790.1		AsHSP90-16
OG0000007	AVINS.00020b.r1.7DG1059260.1		AsHSP90-11

## Sheet: Avena longiglumis
Table S2 AsHSP90s orthologs in Avena insularis and Avena longiglumis
AsHSP90s orthologs in Avena longiglumis
Orthogroup	Avena longiglumis	loc	Avena sativa	loc
OG0000000	AVLON.00030b.r1.2AG0092620.1 AVLON.00030b.r1.5AG0445020.1 AVLON.00030b.r1.7AG0557670.1		AsHSP90-5 AsHSP90-7 AsHSP90-2 AsHSP90-3
OG0000001	AVLON.00030b.r1.5AG0409360.1 AVLON.00030b.r1.5AG0443850.1 AVLON.00030b.r1.7AG0566650.1		AsHSP90-10 AsHSP90-1 AsHSP90-12 AsHSP90-11
OG0000002	AVLON.00030b.r1.4AG0355650.1	chr4A	AsHSP90-19 AsHSP90-20 AsHSP90-18	chr6Cchr7Dchr2A
