# Supplementary material for: Genome-Wide Analysis of the Oat (Avena sativa) HSP90 Gene Family Reveals Its Identification, Evolution, and Response to Abiotic Stress
Source: Int J Mol Sci. 2024 Feb 15;25(4):2305. doi: 10.3390/ijms25042305 (PMC10889330; doi:10.3390/ijms25042305)
Supplement: Supplementary file 1 [file ijms-25-02305-s001.zip › ijms-2805599-supplementary/Supplementary data/Supplementary Table S3.xlsx]

## Sheet: Sheet1
Table S3. Predicted cis-elements results.
Gene ID	Element	Length			Function
AsHSP90-1	TGA-element	64	67	70	auxin-responsive element
AsHSP90-1	MSA-like	940.75	945	949.25	cis-acting element involved in cell cycle regulation
AsHSP90-1	ABRE	863.5	868	872.5	cis-acting element involved in the abscisic acid responsiveness
AsHSP90-1	ABRE	892.5	895	897.5	cis-acting element involved in the abscisic acid responsiveness
AsHSP90-1	ABRE	1222.5	1225	1227.5	cis-acting element involved in the abscisic acid responsiveness
AsHSP90-1	ARE	974	977	980	cis-acting regulatory element essential for the anaerobic induction
AsHSP90-1	AuxRR-core	1056.5	1060	1063.5	cis-acting regulatory element involved in auxin responsiveness
AsHSP90-1	CGTCA-motif	1085.5	1088	1090.5	cis-acting regulatory element involved in the MeJA-responsiveness
AsHSP90-1	CGTCA-motif	1325.5	1328	1330.5	cis-acting regulatory element involved in the MeJA-responsiveness
AsHSP90-1	TGACG-motif	1085.5	1088	1090.5	cis-acting regulatory element involved in the MeJA-responsiveness
AsHSP90-1	TGACG-motif	1325.5	1328	1330.5	cis-acting regulatory element involved in the MeJA-responsiveness
AsHSP90-1	GC-motif	536	539	542	enhancer-like element involved in anoxic specific inducibility
AsHSP90-1	P-box	118.5	122	125.5	gibberellin-responsive element
AsHSP90-1	P-box	162.5	166	169.5	gibberellin-responsive element
AsHSP90-1	P-box	248.5	252	255.5	gibberellin-responsive element
AsHSP90-1	GT1-motif	898	901	904	light responsive element
AsHSP90-1	Sp1	1238	1241	1244	light responsive element
AsHSP90-1	MBS	1118	1121	1124	MYB binding site involved in drought-inducibility
AsHSP90-1	TCCC-motif	512.5	516	519.5	part of a light responsive element
AsHSP90-1	TCCC-motif	660.5	664	667.5	part of a light responsive element
AsHSP90-10	LTR	826	829	832	cis-acting element involved in low-temperature responsiveness
AsHSP90-10	ABRE	795	798	801	cis-acting element involved in the abscisic acid responsiveness
AsHSP90-10	ABRE	796.5	799	801.5	cis-acting element involved in the abscisic acid responsiveness
AsHSP90-10	ABRE	1307.5	1310	1312.5	cis-acting element involved in the abscisic acid responsiveness
AsHSP90-10	ARE	604	607	610	cis-acting regulatory element essential for the anaerobic induction
AsHSP90-10	CGTCA-motif	973.5	976	978.5	cis-acting regulatory element involved in the MeJA-responsiveness
AsHSP90-10	CGTCA-motif	1357.5	1360	1362.5	cis-acting regulatory element involved in the MeJA-responsiveness
AsHSP90-10	TGACG-motif	973.5	976	978.5	cis-acting regulatory element involved in the MeJA-responsiveness
AsHSP90-10	TGACG-motif	1357.5	1360	1362.5	cis-acting regulatory element involved in the MeJA-responsiveness
AsHSP90-10	O2-site	895.5	900	904.5	cis-acting regulatory element involved in zein metabolism regulation
AsHSP90-10	Sp1	1233	1236	1239	light responsive element
AsHSP90-10	Sp1	1383	1386	1389	light responsive element
AsHSP90-10	Box 4	150	153	156	part of a conserved DNA module involved in light responsiveness
AsHSP90-10	GATA-motif	1266.5	1270	1273.5	part of a light responsive element
AsHSP90-10	GATA-motif	1423.5	1428	1432.5	part of a light responsive element
AsHSP90-11	MSA-like	1483.5	1488	1492.5	cis-acting element involved in cell cycle regulation
AsHSP90-11	ABRE	371.5	374	376.5	cis-acting element involved in the abscisic acid responsiveness
AsHSP90-11	ABRE	459.5	462	464.5	cis-acting element involved in the abscisic acid responsiveness
AsHSP90-11	ABRE	514.5	519	523.5	cis-acting element involved in the abscisic acid responsiveness
AsHSP90-11	ABRE	878.5	881	883.5	cis-acting element involved in the abscisic acid responsiveness
AsHSP90-11	ABRE	1481.5	1484	1486.5	cis-acting element involved in the abscisic acid responsiveness
AsHSP90-11	ARE	96	99	102	cis-acting regulatory element essential for the anaerobic induction
AsHSP90-11	ARE	1382	1385	1388	cis-acting regulatory element essential for the anaerobic induction
AsHSP90-11	CGTCA-motif	753.5	756	758.5	cis-acting regulatory element involved in the MeJA-responsiveness
AsHSP90-11	CGTCA-motif	1122.5	1125	1127.5	cis-acting regulatory element involved in the MeJA-responsiveness
AsHSP90-11	TGACG-motif	753.5	756	758.5	cis-acting regulatory element involved in the MeJA-responsiveness
AsHSP90-11	TGACG-motif	1122.5	1125	1127.5	cis-acting regulatory element involved in the MeJA-responsiveness
AsHSP90-11	Sp1	160	163	166	light responsive element
AsHSP90-11	Sp1	470	473	476	light responsive element
AsHSP90-11	MBS	1235	1238	1241	MYB binding site involved in drought-inducibility
AsHSP90-11	MRE	901.5	905	908.5	MYB binding site involved in light responsiveness
AsHSP90-11	GA-motif	1368	1372	1376	part of a light responsive element
AsHSP90-11	GATA-motif	1440.5	1444	1447.5	part of a light responsive element
AsHSP90-12	MSA-like	1258.5	1263	1267.5	cis-acting element involved in cell cycle regulation
AsHSP90-12	ABRE	124.5	127	129.5	cis-acting element involved in the abscisic acid responsiveness
AsHSP90-12	ABRE	267.5	272	276.5	cis-acting element involved in the abscisic acid responsiveness
AsHSP90-12	ABRE	631.5	634	636.5	cis-acting element involved in the abscisic acid responsiveness
AsHSP90-12	ABRE	974.5	977	979.5	cis-acting element involved in the abscisic acid responsiveness
AsHSP90-12	ABRE	1256.5	1259	1261.5	cis-acting element involved in the abscisic acid responsiveness
AsHSP90-12	CGTCA-motif	507.5	510	512.5	cis-acting regulatory element involved in the MeJA-responsiveness
AsHSP90-12	CGTCA-motif	881.5	884	886.5	cis-acting regulatory element involved in the MeJA-responsiveness
AsHSP90-12	TGACG-motif	507.5	510	512.5	cis-acting regulatory element involved in the MeJA-responsiveness
AsHSP90-12	TGACG-motif	881.5	884	886.5	cis-acting regulatory element involved in the MeJA-responsiveness
AsHSP90-12	Sp1	223	226	229	light responsive element
AsHSP90-12	MBS	1004	1007	1010	MYB binding site involved in drought-inducibility
AsHSP90-12	GA-motif	1141	1145	1149	part of a light responsive element
AsHSP90-12	GATA-motif	1215.5	1219	1222.5	part of a light responsive element
AsHSP90-13	MSA-like	1123.75	1128	1132.25	cis-acting element involved in cell cycle regulation
AsHSP90-13	ABRE	1405.5	1408	1410.5	cis-acting element involved in the abscisic acid responsiveness
AsHSP90-13	ARE	1157	1160	1163	cis-acting regulatory element essential for the anaerobic induction
AsHSP90-13	AuxRR-core	1239.5	1243	1246.5	cis-acting regulatory element involved in auxin responsiveness
AsHSP90-13	CGTCA-motif	1268.5	1271	1273.5	cis-acting regulatory element involved in the MeJA-responsiveness
AsHSP90-13	TGACG-motif	1268.5	1271	1273.5	cis-acting regulatory element involved in the MeJA-responsiveness
AsHSP90-13	O2-site	1368.5	1373	1377.5	cis-acting regulatory element involved in zein metabolism regulation
AsHSP90-13	GC-motif	677	680	683	enhancer-like element involved in anoxic specific inducibility
AsHSP90-13	P-box	259.5	263	266.5	gibberellin-responsive element
AsHSP90-13	P-box	303.5	307	310.5	gibberellin-responsive element
AsHSP90-13	P-box	389.5	393	396.5	gibberellin-responsive element
AsHSP90-13	MBS	1301	1304	1307	MYB binding site involved in drought-inducibility
AsHSP90-13	GATA-motif	5	10	15	part of a light responsive element
AsHSP90-13	GATA-motif	131	136	141	part of a light responsive element
AsHSP90-13	TCCC-motif	653.5	657	660.5	part of a light responsive element
AsHSP90-13	TCCC-motif	813.5	817	820.5	part of a light responsive element
AsHSP90-14	LTR	1002	1005	1008	cis-acting element involved in low-temperature responsiveness
AsHSP90-14	TCA-element	128.5	133	137.5	cis-acting element involved in salicylic acid responsiveness
AsHSP90-14	TCA-element	1388.5	1393	1397.5	cis-acting element involved in salicylic acid responsiveness
AsHSP90-14	ABRE	178.5	183	187.5	cis-acting element involved in the abscisic acid responsiveness
AsHSP90-14	ABRE	182	185	188	cis-acting element involved in the abscisic acid responsiveness
AsHSP90-14	ABRE	183.5	186	188.5	cis-acting element involved in the abscisic acid responsiveness
AsHSP90-14	ABRE	453.5	456	458.5	cis-acting element involved in the abscisic acid responsiveness
AsHSP90-14	ABRE	895.5	898	900.5	cis-acting element involved in the abscisic acid responsiveness
AsHSP90-14	ARE	316	319	322	cis-acting regulatory element essential for the anaerobic induction
AsHSP90-14	ARE	567	570	573	cis-acting regulatory element essential for the anaerobic induction
AsHSP90-14	ARE	638	641	644	cis-acting regulatory element essential for the anaerobic induction
AsHSP90-14	ARE	1053	1056	1059	cis-acting regulatory element essential for the anaerobic induction
AsHSP90-14	ARE	1353	1356	1359	cis-acting regulatory element essential for the anaerobic induction
AsHSP90-14	CGTCA-motif	813.5	816	818.5	cis-acting regulatory element involved in the MeJA-responsiveness
AsHSP90-14	CGTCA-motif	1255.5	1258	1260.5	cis-acting regulatory element involved in the MeJA-responsiveness
AsHSP90-14	TGACG-motif	813.5	816	818.5	cis-acting regulatory element involved in the MeJA-responsiveness
AsHSP90-14	TGACG-motif	1255.5	1258	1260.5	cis-acting regulatory element involved in the MeJA-responsiveness
AsHSP90-14	motif I	768	773	778	cis-acting regulatory element root specific
AsHSP90-14	GCN4_motif	1381.5	1385	1388.5	cis-regulatory element involved in endosperm expression
AsHSP90-14	GT1-motif	634	637	640	light responsive element
AsHSP90-14	GT1-motif	1309.5	1313	1316.5	light responsive element
AsHSP90-14	Sp1	726	729	732	light responsive element
AsHSP90-14	MBS	262	265	268	MYB binding site involved in drought-inducibility
AsHSP90-14	MBSI	390.75	396	401.25	MYB binding site involved in flavonoid biosynthetic genes regulation
AsHSP90-14	MBSI	624.5	630	635.5	MYB binding site involved in flavonoid biosynthetic genes regulation
AsHSP90-14	Box 4	1363	1366	1369	part of a conserved DNA module involved in light responsiveness
AsHSP90-14	GATA-motif	57.5	62	66.5	part of a light responsive element
AsHSP90-15	ABRE	255	258	261	cis-acting element involved in the abscisic acid responsiveness
AsHSP90-15	ABRE	256.5	259	261.5	cis-acting element involved in the abscisic acid responsiveness
AsHSP90-15	CGTCA-motif	183.5	186	188.5	cis-acting regulatory element involved in the MeJA-responsiveness
AsHSP90-15	CGTCA-motif	419.5	422	424.5	cis-acting regulatory element involved in the MeJA-responsiveness
AsHSP90-15	CGTCA-motif	1103.5	1106	1108.5	cis-acting regulatory element involved in the MeJA-responsiveness
AsHSP90-15	TGACG-motif	183.5	186	188.5	cis-acting regulatory element involved in the MeJA-responsiveness
AsHSP90-15	TGACG-motif	419.5	422	424.5	cis-acting regulatory element involved in the MeJA-responsiveness
AsHSP90-15	TGACG-motif	1103.5	1106	1108.5	cis-acting regulatory element involved in the MeJA-responsiveness
AsHSP90-15	GC-motif	23	26	29	enhancer-like element involved in anoxic specific inducibility
AsHSP90-15	GC-motif	615	618	621	enhancer-like element involved in anoxic specific inducibility
AsHSP90-15	GC-motif	701	704	707	enhancer-like element involved in anoxic specific inducibility
AsHSP90-15	Sp1	15	18	21	light responsive element
AsHSP90-15	Sp1	704	707	710	light responsive element
AsHSP90-15	Sp1	1208	1211	1214	light responsive element
AsHSP90-15	Box 4	822	825	828	part of a conserved DNA module involved in light responsiveness
AsHSP90-15	GATA-motif	455.5	459	462.5	part of a light responsive element
AsHSP90-15	GTGGC-motif	313	318	323	part of a light responsive element
AsHSP90-16	TCA-element	90.5	95	99.5	cis-acting element involved in salicylic acid responsiveness
AsHSP90-16	TCA-element	561.5	566	570.5	cis-acting element involved in salicylic acid responsiveness
AsHSP90-16	ABRE	537	540	543	cis-acting element involved in the abscisic acid responsiveness
AsHSP90-16	ABRE	538.5	541	543.5	cis-acting element involved in the abscisic acid responsiveness
AsHSP90-16	GC-motif	108	111	114	enhancer-like element involved in anoxic specific inducibility
AsHSP90-16	GC-motif	119	122	125	enhancer-like element involved in anoxic specific inducibility
AsHSP90-16	GC-motif	143	146	149	enhancer-like element involved in anoxic specific inducibility
AsHSP90-16	GC-motif	305	308	311	enhancer-like element involved in anoxic specific inducibility
AsHSP90-16	GC-motif	980	983	986	enhancer-like element involved in anoxic specific inducibility
AsHSP90-16	Sp1	297	300	303	light responsive element
AsHSP90-17	TGA-element	1145	1148	1151	auxin-responsive element
AsHSP90-17	LTR	1177	1180	1183	cis-acting element involved in low-temperature responsiveness
AsHSP90-17	ABRE	1333.5	1336	1338.5	cis-acting element involved in the abscisic acid responsiveness
AsHSP90-17	ARE	40	43	46	cis-acting regulatory element essential for the anaerobic induction
AsHSP90-17	ARE	949	952	955	cis-acting regulatory element essential for the anaerobic induction
AsHSP90-17	CGTCA-motif	832.5	835	837.5	cis-acting regulatory element involved in the MeJA-responsiveness
AsHSP90-17	CGTCA-motif	1468.5	1471	1473.5	cis-acting regulatory element involved in the MeJA-responsiveness
AsHSP90-17	TGACG-motif	832.5	835	837.5	cis-acting regulatory element involved in the MeJA-responsiveness
AsHSP90-17	TGACG-motif	1468.5	1471	1473.5	cis-acting regulatory element involved in the MeJA-responsiveness
AsHSP90-17	GARE-motif	545.5	549	552.5	gibberellin-responsive element
AsHSP90-17	GT1-motif	75	78	81	light responsive element
AsHSP90-17	Sp1	1349	1352	1355	light responsive element
AsHSP90-17	MBS	36	39	42	MYB binding site involved in drought-inducibility
AsHSP90-17	MBS	467	470	473	MYB binding site involved in drought-inducibility
AsHSP90-17	TCT-motif	934	937	940	part of a light responsive element
AsHSP90-18	MSA-like	909.5	914	918.5	cis-acting element involved in cell cycle regulation
AsHSP90-18	ABRE	412.5	415	417.5	cis-acting element involved in the abscisic acid responsiveness
AsHSP90-18	ABRE	534.5	537	539.5	cis-acting element involved in the abscisic acid responsiveness
AsHSP90-18	ABRE	1062.5	1067	1071.5	cis-acting element involved in the abscisic acid responsiveness
AsHSP90-18	ABRE	1234.5	1239	1243.5	cis-acting element involved in the abscisic acid responsiveness
AsHSP90-18	ABRE	1238	1241	1244	cis-acting element involved in the abscisic acid responsiveness
AsHSP90-18	ABRE	1239.5	1242	1244.5	cis-acting element involved in the abscisic acid responsiveness
AsHSP90-18	ABRE	1335.5	1338	1340.5	cis-acting element involved in the abscisic acid responsiveness
AsHSP90-18	ABRE	1373	1376	1379	cis-acting element involved in the abscisic acid responsiveness
AsHSP90-18	ABRE	1374.5	1377	1379.5	cis-acting element involved in the abscisic acid responsiveness
AsHSP90-18	ARE	168	171	174	cis-acting regulatory element essential for the anaerobic induction
AsHSP90-18	ARE	647	650	653	cis-acting regulatory element essential for the anaerobic induction
AsHSP90-18	RY-element	637	641	645	cis-acting regulatory element involved in seed-specific regulation
AsHSP90-18	CGTCA-motif	222.5	225	227.5	cis-acting regulatory element involved in the MeJA-responsiveness
AsHSP90-18	CGTCA-motif	549.5	552	554.5	cis-acting regulatory element involved in the MeJA-responsiveness
AsHSP90-18	CGTCA-motif	594.5	597	599.5	cis-acting regulatory element involved in the MeJA-responsiveness
AsHSP90-18	CGTCA-motif	1227.5	1230	1232.5	cis-acting regulatory element involved in the MeJA-responsiveness
AsHSP90-18	CGTCA-motif	1337.5	1340	1342.5	cis-acting regulatory element involved in the MeJA-responsiveness
AsHSP90-18	CGTCA-motif	1362.5	1365	1367.5	cis-acting regulatory element involved in the MeJA-responsiveness
AsHSP90-18	CGTCA-motif	1402.5	1405	1407.5	cis-acting regulatory element involved in the MeJA-responsiveness
AsHSP90-18	TGACG-motif	222.5	225	227.5	cis-acting regulatory element involved in the MeJA-responsiveness
AsHSP90-18	TGACG-motif	549.5	552	554.5	cis-acting regulatory element involved in the MeJA-responsiveness
AsHSP90-18	TGACG-motif	594.5	597	599.5	cis-acting regulatory element involved in the MeJA-responsiveness
AsHSP90-18	TGACG-motif	1227.5	1230	1232.5	cis-acting regulatory element involved in the MeJA-responsiveness
AsHSP90-18	TGACG-motif	1337.5	1340	1342.5	cis-acting regulatory element involved in the MeJA-responsiveness
AsHSP90-18	TGACG-motif	1362.5	1365	1367.5	cis-acting regulatory element involved in the MeJA-responsiveness
AsHSP90-18	TGACG-motif	1402.5	1405	1407.5	cis-acting regulatory element involved in the MeJA-responsiveness
AsHSP90-18	motif I	1233	1238	1243	cis-acting regulatory element root specific
AsHSP90-18	Sp1	1424	1427	1430	light responsive element
AsHSP90-18	MBS	974	977	980	MYB binding site involved in drought-inducibility
AsHSP90-18	Box II	1369.5	1374	1378.5	part of a light responsive element
AsHSP90-18	TCCC-motif	1135.5	1139	1142.5	part of a light responsive element
AsHSP90-18	TCT-motif	238	241	244	part of a light responsive element
AsHSP90-19	TGA-element	625	628	631	auxin-responsive element
AsHSP90-19	TGA-element	840	843	846	auxin-responsive element
AsHSP90-19	MSA-like	389.5	394	398.5	cis-acting element involved in cell cycle regulation
AsHSP90-19	ABRE	1050.5	1055	1059.5	cis-acting element involved in the abscisic acid responsiveness
AsHSP90-19	ABRE	1234.5	1239	1243.5	cis-acting element involved in the abscisic acid responsiveness
AsHSP90-19	ABRE	1238	1241	1244	cis-acting element involved in the abscisic acid responsiveness
AsHSP90-19	ABRE	1239.5	1242	1244.5	cis-acting element involved in the abscisic acid responsiveness
AsHSP90-19	ABRE	1335.5	1338	1340.5	cis-acting element involved in the abscisic acid responsiveness
AsHSP90-19	ABRE	1373	1376	1379	cis-acting element involved in the abscisic acid responsiveness
AsHSP90-19	ABRE	1374.5	1377	1379.5	cis-acting element involved in the abscisic acid responsiveness
AsHSP90-19	ARE	127	130	133	cis-acting regulatory element essential for the anaerobic induction
AsHSP90-19	RY-element	117	121	125	cis-acting regulatory element involved in seed-specific regulation
AsHSP90-19	CGTCA-motif	74.5	77	79.5	cis-acting regulatory element involved in the MeJA-responsiveness
AsHSP90-19	CGTCA-motif	242.5	245	247.5	cis-acting regulatory element involved in the MeJA-responsiveness
AsHSP90-19	CGTCA-motif	1227.5	1230	1232.5	cis-acting regulatory element involved in the MeJA-responsiveness
AsHSP90-19	CGTCA-motif	1337.5	1340	1342.5	cis-acting regulatory element involved in the MeJA-responsiveness
AsHSP90-19	CGTCA-motif	1402.5	1405	1407.5	cis-acting regulatory element involved in the MeJA-responsiveness
AsHSP90-19	TGACG-motif	74.5	77	79.5	cis-acting regulatory element involved in the MeJA-responsiveness
AsHSP90-19	TGACG-motif	242.5	245	247.5	cis-acting regulatory element involved in the MeJA-responsiveness
AsHSP90-19	TGACG-motif	1227.5	1230	1232.5	cis-acting regulatory element involved in the MeJA-responsiveness
AsHSP90-19	TGACG-motif	1337.5	1340	1342.5	cis-acting regulatory element involved in the MeJA-responsiveness
AsHSP90-19	TGACG-motif	1402.5	1405	1407.5	cis-acting regulatory element involved in the MeJA-responsiveness
AsHSP90-19	motif I	1233	1238	1243	cis-acting regulatory element root specific
AsHSP90-19	GC-motif	585	588	591	enhancer-like element involved in anoxic specific inducibility
AsHSP90-19	Sp1	1424	1427	1430	light responsive element
AsHSP90-19	MBS	454	457	460	MYB binding site involved in drought-inducibility
AsHSP90-19	MBS	960	963	966	MYB binding site involved in drought-inducibility
AsHSP90-19	Box II	1369.5	1374	1378.5	part of a light responsive element
AsHSP90-2	TGA-element	1130	1133	1136	auxin-responsive element
AsHSP90-2	ACE	1312.5	1317	1321.5	cis-acting element involved in light responsiveness
AsHSP90-2	ABRE	669.5	672	674.5	cis-acting element involved in the abscisic acid responsiveness
AsHSP90-2	ABRE	787.5	790	792.5	cis-acting element involved in the abscisic acid responsiveness
AsHSP90-2	ABRE	1074.5	1079	1083.5	cis-acting element involved in the abscisic acid responsiveness
AsHSP90-2	ABRE	1315	1319	1323	cis-acting element involved in the abscisic acid responsiveness
AsHSP90-2	ABRE	1317.5	1320	1322.5	cis-acting element involved in the abscisic acid responsiveness
AsHSP90-2	CGTCA-motif	556.5	559	561.5	cis-acting regulatory element involved in the MeJA-responsiveness
AsHSP90-2	CGTCA-motif	852.5	855	857.5	cis-acting regulatory element involved in the MeJA-responsiveness
AsHSP90-2	TGACG-motif	556.5	559	561.5	cis-acting regulatory element involved in the MeJA-responsiveness
AsHSP90-2	TGACG-motif	852.5	855	857.5	cis-acting regulatory element involved in the MeJA-responsiveness
AsHSP90-2	GC-motif	1020	1023	1026	enhancer-like element involved in anoxic specific inducibility
AsHSP90-2	MBS	904	907	910	MYB binding site involved in drought-inducibility
AsHSP90-2	TCT-motif	1230	1233	1236	part of a light responsive element
AsHSP90-20	TC-rich repeats	820.5	825	829.5	cis-acting element involved in defense and stress responsiveness
AsHSP90-20	TCA-element	752.5	757	761.5	cis-acting element involved in salicylic acid responsiveness
AsHSP90-20	ABRE	881.5	884	886.5	cis-acting element involved in the abscisic acid responsiveness
AsHSP90-20	ABRE	1049.5	1054	1058.5	cis-acting element involved in the abscisic acid responsiveness
AsHSP90-20	ABRE	1234.5	1239	1243.5	cis-acting element involved in the abscisic acid responsiveness
AsHSP90-20	ABRE	1238	1241	1244	cis-acting element involved in the abscisic acid responsiveness
AsHSP90-20	ABRE	1239.5	1242	1244.5	cis-acting element involved in the abscisic acid responsiveness
AsHSP90-20	ABRE	1335.5	1338	1340.5	cis-acting element involved in the abscisic acid responsiveness
AsHSP90-20	ABRE	1373	1376	1379	cis-acting element involved in the abscisic acid responsiveness
AsHSP90-20	ABRE	1374.5	1377	1379.5	cis-acting element involved in the abscisic acid responsiveness
AsHSP90-20	CGTCA-motif	660.5	663	665.5	cis-acting regulatory element involved in the MeJA-responsiveness
AsHSP90-20	CGTCA-motif	1277.5	1280	1282.5	cis-acting regulatory element involved in the MeJA-responsiveness
AsHSP90-20	CGTCA-motif	1337.5	1340	1342.5	cis-acting regulatory element involved in the MeJA-responsiveness
AsHSP90-20	CGTCA-motif	1398.5	1401	1403.5	cis-acting regulatory element involved in the MeJA-responsiveness
AsHSP90-20	TGACG-motif	660.5	663	665.5	cis-acting regulatory element involved in the MeJA-responsiveness
AsHSP90-20	TGACG-motif	1277.5	1280	1282.5	cis-acting regulatory element involved in the MeJA-responsiveness
AsHSP90-20	TGACG-motif	1337.5	1340	1342.5	cis-acting regulatory element involved in the MeJA-responsiveness
AsHSP90-20	TGACG-motif	1398.5	1401	1403.5	cis-acting regulatory element involved in the MeJA-responsiveness
AsHSP90-20	motif I	1233	1238	1243	cis-acting regulatory element root specific
AsHSP90-20	GARE-motif	229.5	233	236.5	gibberellin-responsive element
AsHSP90-20	Sp1	1424	1427	1430	light responsive element
AsHSP90-20	MBS	160	163	166	MYB binding site involved in drought-inducibility
AsHSP90-20	Box 4	919	922	925	part of a conserved DNA module involved in light responsiveness
AsHSP90-20	Box II	1369.5	1374	1378.5	part of a light responsive element
AsHSP90-20	GA-motif	23	27	31	part of a light responsive element
AsHSP90-20	TCCC-motif	303.5	307	310.5	part of a light responsive element
AsHSP90-20	TCCC-motif	1123.5	1127	1130.5	part of a light responsive element
AsHSP90-3	TGA-element	832	835	838	auxin-responsive element
AsHSP90-3	ABRE	387.5	390	392.5	cis-acting element involved in the abscisic acid responsiveness
AsHSP90-3	ABRE	506.5	509	511.5	cis-acting element involved in the abscisic acid responsiveness
AsHSP90-3	circadian	1221.5	1226	1230.5	cis-acting regulatory element involved in circadian control
AsHSP90-3	CGTCA-motif	571.5	574	576.5	cis-acting regulatory element involved in the MeJA-responsiveness
AsHSP90-3	CGTCA-motif	948.5	951	953.5	cis-acting regulatory element involved in the MeJA-responsiveness
AsHSP90-3	TGACG-motif	571.5	574	576.5	cis-acting regulatory element involved in the MeJA-responsiveness
AsHSP90-3	TGACG-motif	948.5	951	953.5	cis-acting regulatory element involved in the MeJA-responsiveness
AsHSP90-3	O2-site	849.5	854	858.5	cis-acting regulatory element involved in zein metabolism regulation
AsHSP90-3	MBS	612	615	618	MYB binding site involved in drought-inducibility
AsHSP90-3	MRE	992.5	996	999.5	MYB binding site involved in light responsiveness
AsHSP90-3	MRE	1065.5	1069	1072.5	MYB binding site involved in light responsiveness
AsHSP90-3	MRE	1219.5	1223	1226.5	MYB binding site involved in light responsiveness
AsHSP90-3	GATA-motif	982.5	986	989.5	part of a light responsive element
AsHSP90-3	TCT-motif	955	958	961	part of a light responsive element
AsHSP90-4	TGA-element	1168	1171	1174	auxin-responsive element
AsHSP90-4	ABRE	722.5	725	727.5	cis-acting element involved in the abscisic acid responsiveness
AsHSP90-4	ABRE	837.5	840	842.5	cis-acting element involved in the abscisic acid responsiveness
AsHSP90-4	CGTCA-motif	405.5	408	410.5	cis-acting regulatory element involved in the MeJA-responsiveness
AsHSP90-4	CGTCA-motif	608.5	611	613.5	cis-acting regulatory element involved in the MeJA-responsiveness
AsHSP90-4	CGTCA-motif	900.5	903	905.5	cis-acting regulatory element involved in the MeJA-responsiveness
AsHSP90-4	TGACG-motif	405.5	408	410.5	cis-acting regulatory element involved in the MeJA-responsiveness
AsHSP90-4	TGACG-motif	608.5	611	613.5	cis-acting regulatory element involved in the MeJA-responsiveness
AsHSP90-4	TGACG-motif	900.5	903	905.5	cis-acting regulatory element involved in the MeJA-responsiveness
AsHSP90-4	GC-motif	1267	1270	1273	enhancer-like element involved in anoxic specific inducibility
AsHSP90-4	MBS	828	831	834	MYB binding site involved in drought-inducibility
AsHSP90-4	MBS	964	967	970	MYB binding site involved in drought-inducibility
AsHSP90-4	TCCC-motif	1204.5	1208	1211.5	part of a light responsive element
AsHSP90-5	TGA-element	936	939	942	auxin-responsive element
AsHSP90-5	TGA-element	1215	1218	1221	auxin-responsive element
AsHSP90-5	ACE	225.5	230	234.5	cis-acting element involved in light responsiveness
AsHSP90-5	LTR	941	944	947	cis-acting element involved in low-temperature responsiveness
AsHSP90-5	ABRE	1399.5	1402	1404.5	cis-acting element involved in the abscisic acid responsiveness
AsHSP90-5	CGTCA-motif	1394.5	1397	1399.5	cis-acting regulatory element involved in the MeJA-responsiveness
AsHSP90-5	TGACG-motif	1394.5	1397	1399.5	cis-acting regulatory element involved in the MeJA-responsiveness
AsHSP90-5	O2-site	1130	1134	1138	cis-acting regulatory element involved in zein metabolism regulation
AsHSP90-5	GCN4_motif	306.5	310	313.5	cis-regulatory element involved in endosperm expression
AsHSP90-5	GCN4_motif	1204.5	1208	1211.5	cis-regulatory element involved in endosperm expression
AsHSP90-5	P-box	1269.5	1273	1276.5	gibberellin-responsive element
AsHSP90-5	MBSI	1059.75	1065	1070.25	MYB binding site involved in flavonoid biosynthetic genes regulation
AsHSP90-5	Box 4	1185	1188	1191	part of a conserved DNA module involved in light responsiveness
AsHSP90-6	TGA-element	1212	1215	1218	auxin-responsive element
AsHSP90-6	TC-rich repeats	433.5	438	442.5	cis-acting element involved in defense and stress responsiveness
AsHSP90-6	LTR	1079	1082	1085	cis-acting element involved in low-temperature responsiveness
AsHSP90-6	ABRE	1399.5	1402	1404.5	cis-acting element involved in the abscisic acid responsiveness
AsHSP90-6	ARE	11	14	17	cis-acting regulatory element essential for the anaerobic induction
AsHSP90-6	ARE	484	487	490	cis-acting regulatory element essential for the anaerobic induction
AsHSP90-6	ARE	1185	1188	1191	cis-acting regulatory element essential for the anaerobic induction
AsHSP90-6	circadian	1256.5	1261	1265.5	cis-acting regulatory element involved in circadian control
AsHSP90-6	CGTCA-motif	1394.5	1397	1399.5	cis-acting regulatory element involved in the MeJA-responsiveness
AsHSP90-6	TGACG-motif	1394.5	1397	1399.5	cis-acting regulatory element involved in the MeJA-responsiveness
AsHSP90-6	P-box	1269.5	1273	1276.5	gibberellin-responsive element
AsHSP90-6	GT1-motif	912	915	918	light responsive element
AsHSP90-6	TCCC-motif	244.5	248	251.5	part of a light responsive element
AsHSP90-6	TCT-motif	671	674	677	part of a light responsive element
AsHSP90-7	TGA-element	383	386	389	auxin-responsive element
AsHSP90-7	TGA-element	483	486	489	auxin-responsive element
AsHSP90-7	ACE	883.5	888	892.5	cis-acting element involved in light responsiveness
AsHSP90-7	LTR	770	773	776	cis-acting element involved in low-temperature responsiveness
AsHSP90-7	ABRE	580.5	583	585.5	cis-acting element involved in the abscisic acid responsiveness
AsHSP90-7	ABRE	731.5	734	736.5	cis-acting element involved in the abscisic acid responsiveness
AsHSP90-7	ABRE	955.5	958	960.5	cis-acting element involved in the abscisic acid responsiveness
AsHSP90-7	ABRE	1485.5	1490	1494.5	cis-acting element involved in the abscisic acid responsiveness
AsHSP90-7	ABRE	1490.5	1493	1495.5	cis-acting element involved in the abscisic acid responsiveness
AsHSP90-7	CGTCA-motif	733.5	736	738.5	cis-acting regulatory element involved in the MeJA-responsiveness
AsHSP90-7	CGTCA-motif	754.5	757	759.5	cis-acting regulatory element involved in the MeJA-responsiveness
AsHSP90-7	TGACG-motif	733.5	736	738.5	cis-acting regulatory element involved in the MeJA-responsiveness
AsHSP90-7	TGACG-motif	754.5	757	759.5	cis-acting regulatory element involved in the MeJA-responsiveness
AsHSP90-7	O2-site	784.5	789	793.5	cis-acting regulatory element involved in zein metabolism regulation
AsHSP90-7	GC-motif	210	213	216	enhancer-like element involved in anoxic specific inducibility
AsHSP90-7	GC-motif	254	257	260	enhancer-like element involved in anoxic specific inducibility
AsHSP90-7	GARE-motif	714.5	718	721.5	gibberellin-responsive element
AsHSP90-7	GT1-motif	626.5	630	633.5	light responsive element
AsHSP90-7	GT1-motif	628	631	634	light responsive element
AsHSP90-7	Sp1	1114	1117	1120	light responsive element
AsHSP90-7	TCCC-motif	186.5	190	193.5	part of a light responsive element
AsHSP90-7	TCCC-motif	192.5	196	199.5	part of a light responsive element
AsHSP90-7	TCCC-motif	230.5	234	237.5	part of a light responsive element
AsHSP90-7	TCCC-motif	236.5	240	243.5	part of a light responsive element
AsHSP90-7	TCT-motif	1018	1021	1024	part of a light responsive element
AsHSP90-8	TC-rich repeats	1286.5	1291	1295.5	cis-acting element involved in defense and stress responsiveness
AsHSP90-8	LTR	553	556	559	cis-acting element involved in low-temperature responsiveness
AsHSP90-8	LTR	1259	1262	1265	cis-acting element involved in low-temperature responsiveness
AsHSP90-8	ABRE	1171.5	1174	1176.5	cis-acting element involved in the abscisic acid responsiveness
AsHSP90-8	AuxRR-core	41.5	45	48.5	cis-acting regulatory element involved in auxin responsiveness
AsHSP90-8	CGTCA-motif	376.5	379	381.5	cis-acting regulatory element involved in the MeJA-responsiveness
AsHSP90-8	TGACG-motif	376.5	379	381.5	cis-acting regulatory element involved in the MeJA-responsiveness
AsHSP90-8	O2-site	1328.5	1333	1337.5	cis-acting regulatory element involved in zein metabolism regulation
AsHSP90-8	GC-motif	1004	1007	1010	enhancer-like element involved in anoxic specific inducibility
AsHSP90-8	Sp1	1453	1456	1459	light responsive element
AsHSP90-8	Box 4	1122	1125	1128	part of a conserved DNA module involved in light responsiveness
AsHSP90-8	GATA-motif	-0.5	3	6.5	part of a light responsive element
AsHSP90-8	TCT-motif	1374	1377	1380	part of a light responsive element
AsHSP90-9	TGA-element	761	764	767	auxin-responsive element
AsHSP90-9	AuxRR-core	1.5	5	8.5	cis-acting regulatory element involved in auxin responsiveness
AsHSP90-9	AuxRR-core	38.5	42	45.5	cis-acting regulatory element involved in auxin responsiveness
AsHSP90-9	CGTCA-motif	772.5	775	777.5	cis-acting regulatory element involved in the MeJA-responsiveness
AsHSP90-9	TGACG-motif	772.5	775	777.5	cis-acting regulatory element involved in the MeJA-responsiveness
AsHSP90-9	O2-site	572.5	577	581.5	cis-acting regulatory element involved in zein metabolism regulation
AsHSP90-9	AAAC-motif	920.5	926	931.5	light responsive element
AsHSP90-9	Sp1	207	210	213	light responsive element
AsHSP90-9	Sp1	342	345	348	light responsive element
AsHSP90-9	Sp1	496	499	502	light responsive element
AsHSP90-9	Sp1	1148	1151	1154	light responsive element
