# Supplementary material for: Genome-Wide Analysis of the Oat (Avena sativa) HSP90 Gene Family Reveals Its Identification, Evolution, and Response to Abiotic Stress
Source: Int J Mol Sci. 2024 Feb 15;25(4):2305. doi: 10.3390/ijms25042305 (PMC10889330; doi:10.3390/ijms25042305)
Supplement: Supplementary file 1 [file ijms-25-02305-s001.zip › ijms-2805599-supplementary/Supplementary data/Supplementary Table S4.xlsx]

## Sheet: Sheet1
Table S4. The detailed information of the predicted three-dimensional (3D) proteins.
Gene Name	HSP90 Protein Name	QMEAN	GMQE	Target/Template Identity	Oligo-State	Template
AVESA.00010b.r2.5DG0985750.1	AsHSP90-1	0.66	0.65	0.4309	Hetero-trimer	upload.1.C
AVESA.00010b.r2.7AG1217140.1	AsHSP90-2	0.75	0.75	0.7325	Hetero-trimer	upload.1.C
AVESA.00010b.r2.7DG1391180.1	AsHSP90-3	0.76	0.76	0.7341	Hetero-trimer	upload.1.C
AVESA.00010b.r2.5CG0932690.1	AsHSP90-4	0.75	0.75	0.7373	Hetero-trimer	upload.1.C
AVESA.00010b.r2.5AG0850550.1	AsHSP90-5	0.76	0.76	0.7357	Hetero-trimer	upload.1.C
AVESA.00010b.r2.5CG0883430.1	AsHSP90-6	0.75	0.75	0.7357	Hetero-trimer	upload.1.C
AVESA.00010b.r2.5DG0939350.1	AsHSP90-7	0.75	0.75	0.7357	Hetero-trimer	upload.1.C
AVESA.00010b.r2.4CG1254200.1	AsHSP90-8	0.74	0.75	0.7337	Hetero-trimer	upload.1.C
AVESA.00010b.r2.6AG1070350.1	AsHSP90-9	0.74	0.75	0.7337	Hetero-trimer	upload.1.C
AVESA.00010b.r2.5CG0924830.1	AsHSP90-10	0.66	0.6	0.4784	Hetero-trimer	upload.1.C
AVESA.00010b.r2.7DG1384250.1	AsHSP90-11	0.66	0.6	0.4808	Hetero-trimer	upload.1.C
AVESA.00010b.r2.7AG1224100.1	AsHSP90-12	0.66	0.6	0.4808	Hetero-trimer	upload.1.C
AVESA.00010b.r2.5AG0822120.1	AsHSP90-13	0.64	0.54	0.4513	Hetero-trimer	upload.1.B
AVESA.00010b.r2.5CG0884240.1	AsHSP90-14	0.66	0.6	0.48	Hetero-trimer	upload.1.B
AVESA.00010b.r2.5DG0960220.1	AsHSP90-15	0.66	0.6	0.4784	Hetero-trimer	upload.1.C
AVESA.00010b.r2.5AG0849600.1	AsHSP90-16	0.66	0.6	0.48	Hetero-trimer	upload.1.B
AVESA.00010b.r2.5CG0914170.1	AsHSP90-17	0.66	0.57	0.4478	Hetero-trimer	upload.1.C
AVESA.00010b.r2.7DG1344440.1	AsHSP90-18	0.66	0.58	0.5185	Hetero-trimer	upload.1.C
AVESA.00010b.r2.2AG0260460.1	AsHSP90-19	0.64	0.58	0.5306	Hetero-trimer	5uls.1.A E
AVESA.00010b.r2.6CG1147820.1	AsHSP90-20	0.66	0.58	0.5201	Hetero-trimer	upload.1.C
