# Supplementary material for: Genome-Wide Analysis of the Oat (Avena sativa) HSP90 Gene Family Reveals Its Identification, Evolution, and Response to Abiotic Stress
Source: Int J Mol Sci. 2024 Feb 15;25(4):2305. doi: 10.3390/ijms25042305 (PMC10889330; doi:10.3390/ijms25042305)
Supplement: Supplementary file 1 [file ijms-25-02305-s001.zip › ijms-2805599-supplementary/Supplementary data/Supplementary Table S5.xlsx]

## Sheet: Sheet1
Table S5 The primers used in this study
Sequence ID	Primer ID	Primer Sequence
AsEIF4A	AsEIF4A-F	TCTCGCAGGATACGGATGTCG
AsEIF4A	AsEIF4A-R	TCCATCGCATTGGTCGCTCT
AsHSP90-1	AsHSP90-1_1_F	AACCCTGATGACTCGGAAGC
AsHSP90-1	AsHSP90-1_1_R	CCCATTTGCCCACCATAGCC
AsHSP90-10	AsHSP90-10_5_F	CGAGTTGGGTGGCAAGATATAC
AsHSP90-10	AsHSP90-10_5_R	CCTCACTTCAGAAGGCTCAATC
AsHSP90-11	AsHSP90-11_1_F	AAGGTTGTGGTGTCCACTAAG
AsHSP90-11	AsHSP90-11_1_R	CCTTGATTTCTCCTGCCATGTA
AsHSP90-12	AsHSP90-12_1_F	GAAAGTCGTGGTGTCCACTAA
AsHSP90-12	AsHSP90-12_1_R	TGGCTCTTCATCCTCTTCAAC
AsHSP90-13	AsHSP90-13_1_F	CAAAGATATGGCGTCCCTCAA
AsHSP90-13	AsHSP90-13_1_R	CTCTTGTCTCGTCATACCAATCC
AsHSP90-14	AsHSP90-14_1_F	GCCGTTTGATGGACTTGATTG
AsHSP90-14	AsHSP90-14_1_R	AGTCCTTGAGTTCGTCCTTTG
AsHSP90-15	AsHSP90-15_1_F	CCCTCTAACTCATGCACACTTC
AsHSP90-15	AsHSP90-15_1_R	CCCTCTTGGCTTCAGTACTTTC
AsHSP90-15	AsHSP90-15_2_F	GGAGGCTGGCACAATAACTA
AsHSP90-15	AsHSP90-15_2_R	CCATTCCTGGGATGTAGAGAAC
AsHSP90-16	AsHSP90-16_1_F	TTGCCTCTTCGCCTTCTTT
AsHSP90-16	AsHSP90-16_1_R	GCTTATCTACCTTGGGACTCTTG
AsHSP90-16	AsHSP90-16_1_F	CGGCTGTATGTCAAGAGAGTT
AsHSP90-16	AsHSP90-16_1_R	CGAGAAACATTGAGAGGGAGAT
AsHSP90-17	AsHSP90-17_1_F	GGGAATCTGAAGCGGAATCTAA
AsHSP90-17	AsHSP90-17_1_R	GCCAAGTGTAAATAGGGAAGGA
AsHSP90-18	AsHSP90-18_1_F	TCAGGACAGCGAGGACGA
AsHSP90-18	AsHSP90-18_1_R	CGGTAGATGCTGGAGGCG
AsHSP90-19	AsHSP90-19_1_F	AGGCTCATGGACATCATCATC
AsHSP90-19	AsHSP90-19_1_R	CACCTCCAGTCTGCATCTTT
AsHSP90-2	AsHSP90-2_1_F	GGAGATCACCAAGGATGAGTATG
AsHSP90-2	AsHSP90-2_1_R	CTTGATGTTGTTGGCCTTCTTC
AsHSP90-20	AsHSP90-20_1_F	GGCTCTTGACATGATTAGGAA
AsHSP90-20	AsHSP90-20_1_R	CCAGAACTTAGCATACTGGCCCTTC
AsHSP90-3	AsHSP90-3_1_F	CGACCAACAGGACCAAGATT
AsHSP90-3	AsHSP90-3_1_R	CGCCAGTGATGTAGTAGATGTC
AsHSP90-4	AsHSP90-4_1_F	CGCTCATCGACAGTGGTATT
AsHSP90-4	AsHSP90-4_1_R	ACTCTCTCAGCAACAAGGTAAG
AsHSP90-5	AsHSP90-5_1_F	GACTGAGAAGACAACGGAGAAG
AsHSP90-5	AsHSP90-5_1_R	AAGGACCACTCATGGGAAAC
AsHSP90-6	AsHSP90-6_5_F	CAAGGAGTTTGAGGGCAAGA
AsHSP90-6	AsHSP90-6_5_R	CACAACACGGTCAGAGACAA
AsHSP90-7	AsHSP90-7_1_F	GAAGAAACGCAGAGAGGAGAAG
AsHSP90-7	AsHSP90-7_1_R	GTCTTCTTGCTGGACATGTAGG
AsHSP90-8	AsHSP90-8_1_F	GCTTCAGCCGAGAAGAAAGA
AsHSP90-8	AsHSP90-8_1_R	TCGTTGGTGATGCTCTTGTAG
AsHSP90-9	AsHSP90-9_1_F	CGACGAAGAAACAGAGGAAGAG
AsHSP90-9	AsHSP90-9_1_R	GTCTTCTTGCTGGACATGTAGG
